# Supplementary material for: A randomized, double-blind, placebo-controlled study of a GHSR blocker in people with alcohol use disorder
Source: JCI Insight. 2024 Dec 20;9(24):e182331. doi: 10.1172/jci.insight.182331 (PMC11665556; doi:10.1172/jci.insight.182331)
Supplement: Supporting data values [file jciinsight-9-182331-s216.xlsx]

## Sheet: Figure 2
	PF-5190457	PF-5190457	PF-5190457	PF-5190457	PF-5190457	PF-5190457	PF-5190457	PF-5190457	PF-5190457	PF-5190457	PF-5190457	PF-5190457	PF-5190457	PF-5190457	PF-5190457	PF-5190457	PF-5190457	PF-5190457	PF-5190457	PF-5190457	PF-5190457	PF-5190457	PF-5190457	PF-5190457	PF-5190457	PF-5190457	PF-5190457	PF-5190457	PF-5190457	Placebo	Placebo	Placebo	Placebo	Placebo	Placebo	Placebo	Placebo	Placebo	Placebo	Placebo	Placebo	Placebo	Placebo	Placebo	Placebo	Placebo	Placebo	Placebo	Placebo
Relaxation	29	19	8	12	11	8	14	16	14	14	8	10	14	16	8	19	8	10	8	8	17	14	13	14	8	21	20	8	13	23	15	10	11	20	8	20	25	10	14	8	9	8	8	8	28	8	8	11	8
Water	33	16	8	16	18	8	27	19	8	14	8	17	16	16	8	18	8	11	15	8	20	8	16	14	8	26	20	14	12	21	16	10	13	17	8	21	30	10	14	8	8	8	13	8	31	8	8	11	8
Food	33	16	8	13	13	8	29	13	14	14	8	11	16	15	8	21	8	9	15	8	17	8	14	8	8	28	20	8	9	31	16	14	11	13	8	14	31	15	14	8	8	8	23	8	33	8	8	13	8
Alcohol 1	40	16	8	27	36	8	32	16	14	14	8	11	26	38	8	22	8	18	12	8	17	14	40	8	14	37	16	8	11		16	20	22	33	8	23	46	10	14	8	9	16	33	8	34	16	8	18	8
Alcohol 2	39	16	8	39	41	8	32	13	9	14	8	9	19	39	8	16	8	20	14	8	25	8	41	8	10	47	16	8	11		15	27	36	21	8	16	51	10	16	8	8	13	40	8	37	8	8	19	8
[truncated: 9 more columns]

## Sheet: Figure 3
	PF-5190457	PF-5190457	PF-5190457	PF-5190457	PF-5190457	PF-5190457	PF-5190457	PF-5190457	PF-5190457	PF-5190457	PF-5190457	PF-5190457	PF-5190457	PF-5190457	PF-5190457	PF-5190457	PF-5190457	PF-5190457	PF-5190457	PF-5190457	PF-5190457	PF-5190457	PF-5190457	PF-5190457	PF-5190457	PF-5190457	PF-5190457	PF-5190457	PF-5190457	Placebo	Placebo	Placebo	Placebo	Placebo	Placebo	Placebo	Placebo	Placebo	Placebo	Placebo	Placebo	Placebo	Placebo	Placebo	Placebo	Placebo	Placebo	Placebo	Placebo
Time 1	9	3	3	7	4	10	10	10	10	4	10	10	6	9	10	6	1	3	10	10	5	10	9	10	9	10	9	9	5		6	4	4	3	6	2	6	8	7	10	10	6	8	1	8	1	10	10	10
Time 2	3	4	3	5	8	10	3	10	5	4	10	10	7	9	1	6	1	5	8	10	7	10	2	10	10	10	4	10	4		5	4	6	3	6	3	4	8	7	10	10	7	9	6	10	1	9	7	10
[truncated: 9 more columns]

## Sheet: Figure S1
	CRAUQ_Score		BaselineAUQ_Score
Participant	40	Participant	22
Participant	39
Participant
Participant
Participant	16	Participant	17
Participant	16
Participant	16
Participant	15
Participant	20	Participant	27
Participant	27
Participant	8
Participant	8
Participant	27	Participant	8
Participant	39
Participant	22
Participant	36
Participant	33	Participant	15
Participant	21
Participant	36
Participant	41
Participant	8	Participant	8
Participant	8
Participant	8
Participant	8
Participant	32	Participant	38
Participant	32
Participant	23
Participant	16
Participant	46	Participant	26
Participant	51
Participant	16
Participant	13	Participant	15
Participant	14	Participant	8
Participant	9
Participant	10
Participant	10	Participant	14
Participant	14	Participant	14
Participant	14
Participant	14
Participant	16
Participant	8	Participant	8
Participant	8
Participant	8
Participant	8
Participant	11	Participant	9
Participant	9
Participant	9
Participant	8
Participant	26	Participant	15
Participant	19
Participant	16
Participant	13
Participant	33	Participant	12
Participant	40
Participant	38
Participant	39
Participant	8	Participant	14
Participant	8
Participant	8
Participant	8	Participant	8
Participant	34	Participant	29
Participant	37
Participant	22
Participant	16
Participant	16	Participant	9
Participant	8
Participant	8
Participant	8
Participant	18	Participant	14
Participant	20
Participant	8
Participant	8	Participant	8
Participant	12	Participant	14
Participant	14
Participant	18
Participant	19
Participant	8	Participant	34
Participant	8
Participant	8
Participant	8
Participant	17	Participant	22
Participant	25
Participant	18
Participant	17
Participant	8	Participant	8
Participant	14
Participant	14
Participant	8
Participant	40	Participant	18
Participant	41
Participant	30
Participant	31
Participant	8	Participant	8
Participant	8
Participant	8
Participant	8
Participant	8	Participant	18
Participant	8
Participant	14
Participant	10	Participant	16
Participant	56	Participant	28
Participant	56
Participant	20	Participant	24
Participant	20
Participant	16
Participant	16
Participant	8	Participant	20
Participant	8
Participant	8
Participant	8
Participant	11	Participant	10
Participant	11
Participant	8
Participant	8
		Participant	54

## Sheet: Figure S3A_Erotic
ROI	PF5190457	PF5190458	PF5190459	PF5190460	PF5190461	PF5190462	PF5190463	PF5190464	PF5190465	PF5190466	PF5190467	PF5190468	PF5190469	PF5190470	Placebo	Placebo	Placebo	Placebo	Placebo	Placebo	Placebo	Placebo	Placebo	Placebo	Placebo	Placebo
L Amygdala	0.310145	0.184708	0.407826	-0.15102	0.320787		0.408564	-0.03921	0.335851	0.046467	-0.31226		0.455566		0.247178	0.171605	0.006264	0.510501		0.509315	0.04048	0.21994	0.119865		0.036546	0.443619
R Amygdala	0.54258	0.215015	0.124473	0.426376	0.057813		0.442503	0.058176	0.182276	0.009476	0.107206		0.121476	0.550408	0.052799	0.065574	0.076541	0.19863		0.34697	0.069954	0.181551	0.242529		-0.0236	0.334956
L NAC	0.876078	0.360265	0.004406	0.174519	-0.12958		0.526531	0.678008	0.03417	0.028979	0.020431		0.517389	0.498096	0.034562	0.16551	0.093008	-0.03748		0.552047	-0.02811	0.098225	0.165093		0.109786	0.064886
R NAC	0.313436	0.295253	0.16934	0.332336	0.01946		0.193517	0.353455	0.100946	0.051152	-0.04807		0.900819	0.916107	-0.07749	-0.23806	-0.16156	0.111751		0.289693	0.12331	0.038288	0.299393		0.098696	0.025596
d ACC	1.09726	0.15954	0.115648	-0.50098	0.014128		0.210677	0.11627	-0.10698	0.277141	-0.30118		0.899769	0.340126	0.338856	-0.2217	-0.49342	-0.02766		0.279189	-0.00408	0.180284	0.32417		0.23433	0.318915
L VS	-0.22597	-0.05544	-0.0175	0.185935	0.05526		0.194842	0.026882	0.090958	0.076933	0.0592		0.223268	-0.07338	0.034938	-0.28361	-0.0066	0.184611		0.120921	-0.1164	0.019266	-0.0575		-0.04476	0.038973
R VS	-0.01743	0.305439	0.081978	-0.17498	0.033899		0.220153	-0.02331	0.019866	0.001728	-0.04854		0.078002	-0.13598	-0.06315	0.110667	0.186554	-0.09576		0.15985	-0.00643	0.027011	-0.11176		-0.07037	-0.01404
L Insula	-0.17795	0.022113	-0.1575	0.35573	-0.05384		0.145404	-0.04627	0.256652	-0.10175	0.167026		-0.64743	0.2068	-0.02188	-0.00467	0.048817	0.254774		0.345065	0.01569	0.169087	0.183133		0.145181	0.30176
R Insula	-0.35641	0.021382	-0.01541	-0.03617	0.092424		0.118115	-0.10338	0.340986	-0.07518	0.234407		0.156382	0.233817	-0.03593	-0.11883	-0.08531	0.107515		0.091757	-0.19657	-0.44935	0.248553		-0.02224	0.277579

## Sheet: Figure S3B_NonErotic
ROI	PF5190457	PF5190458	PF5190459	PF5190460	PF5190461	PF5190462	PF5190463	PF5190464	PF5190465	PF5190466	PF5190467	PF5190468	PF5190469	PF5190470	Placebo	Placebo	Placebo	Placebo	Placebo	Placebo	Placebo	Placebo	Placebo	Placebo	Placebo	Placebo
L Amygdala	0.120166	0.055462	0.089744	0.733968	0.183703		0.232002	-0.0579	0.290575	0.190565	0.090643		-0.03334	0.170868	-0.04915	0.077786	0.246062	-0.11222		0.322222	-0.07307	0.023602	0.104805		0.091464	0.489566
R Amygdala	0.581347	0.086666	-0.1026	0.453388	0.222275		0.178362	-0.12938	0.173057	0.259757	0.199818		0.012639	0.247229	-0.00956	0.094439	0.4123	0.248448		0.346048	0.121538	0.156782	0.13298		-0.21859	0.233907
L NAC	0.408897	0.176538	-0.36007	0.428327	0.04456		-0.03167	0.273243	0.099862	-0.2001	0.120998		0.110152	0.360051	-0.14945	0.213766	0.51013	0.186154		-0.41594	0.160286	-0.01892	-0.10996		-0.03176	0.100641
R NAC	0.254627	0.073122	-0.07115	0.190306	-0.02229		-0.06954	0.197688	0.162442	-0.29863	0.108864		0.021698	0.819572	-0.30057	0.166246	0.54333	0.096487		-0.25561	-0.06506	0.078051	-0.111		-0.28918	-0.21346
d ACC	0.201073	0.122472	0.154372	0.251318	0.026332		-0.01277	0.093292	0.386086	-0.18761	0.369966		0.072551	0.223011	-0.19978	-0.035	0.216635	0.067818		0.129585	-0.15059	-0.21131	0.133816		-0.07822	0.037664
L VS	-0.29319	0.032431	-0.00441	0.212663	-0.07971		0.144032	0.073738	0.074993	0.000629	0.117385		-0.10599	-0.33589	-0.07547	0.198565	0.103854	-0.14347		0.134473	-0.15063	-0.00151	-0.03907		0.137791	-0.14433
R VS	-0.08936	0.147157	-0.10536	0.081758	-0.05645		0.128312	-0.00407	0.013609	-0.04967	0.076287		0.089135	-0.12531	0.086148	0.132498	0.215073	-0.40161		0.159338	-0.16322	-0.13743	0.183361		-0.01263	0.131984
L Insula	0.033724	0.003973	0.128886	0.490828	0.026191		0.082332	0.1969	-0.07522	-0.21731	0.167453		-0.15919	-0.0101	0.140114	-0.27136	0.263736	-0.16228		0.103227	0.084315	-0.25175	-0.11403		-0.00354	0.11802
R Insula	-0.09231	0.009151	-0.31912	-0.04041	0.144895		-0.15223	-0.00136	0.363442	0.046704	0.020129		-0.02564	0.161569	0.044326	0.180924	0.082031	0.079161		0.29837	0.094615	-0.12451	0.107122		0.069064	0.068266

## Sheet: Figure S3C_Food
ROI	PF5190457	PF5190458	PF5190459	PF5190460	PF5190461	PF5190462	PF5190463	PF5190464	PF5190465	PF5190466	PF5190467	PF5190468	PF5190469	PF5190470	Placebo	Placebo	Placebo	Placebo	Placebo	Placebo	Placebo	Placebo	Placebo	Placebo	Placebo	Placebo
L Amygdala	0.127973	0.21222	-0.08795		0.170584		0.373971	0.197008	0.08678	0.038038	-0.4144	-0.20184	-0.25429	-0.3757	-0.24902	0.415479	-0.07171	0.041253		0.133491	-0.10347	0.430268	0.064521	0.040866	-0.01605	0.089881
R Amygdala	0.130973	0.086942	0.033398		0.054791		0.221101	-0.00107	0.111948	0.139488	0.113667	-0.3124	-0.11132	-0.04032	-0.05467	0.086906	0.126477	0.148079		0.124347	0.281744	-0.15477	0.144179	0.080485	0.51482	0.306387
L NAC	0.059028	0.033589	-0.30325		-0.11788		0.173052	-0.05051	-0.05625	-0.17203	-0.07373	-0.19336	-0.49838	-0.3757	-0.24902	0.415479	-0.07171	0.041253		0.133491	-0.10347	0.430268	0.064521	0.040866	-0.01605	0.089881
R NAC	0.234193	0.157115	0.011352		0.106587		0.136444	-0.03398	-0.14658	0.01511	0.016064	-0.43758	-0.28095	-0.64681	-0.27914	0.249297	-0.16871	-0.04071		0.213757	-0.091	0.496898	-0.38424	0.027449	0.270989	-0.07263
d ACC	0.202909	-0.52909	-0.11213		-0.11979		0.285493	0.066775	-0.0664	0.179349	0.036	-0.12797	-0.39135	-0.1517	-0.29169	-0.06701	0.06021	0.508868		0.381307	-0.36885	0.082661	-0.21478	0.304724	0.293876
L VS	0.046679	-0.0968	0.007614		-0.14206		0.077885	-0.02099	0.120993	-0.06388	-0.03981	-0.17231	-0.06102	-0.17257	-0.0841	-0.00529	-0.11794	0.074668		0.080788	-0.11445	0.145194	-0.27344	0.004913	-0.21395	0.022022
R VS	-0.48074	-0.03538	-0.22215		0.014243		-0.0421	-0.06215	-0.0076	0.008123	-0.04603	0.752158	0.292866	0.24905	0.014253	-0.42231	0.542785	0.41927		0.099738	0.341367	0.011358	-0.19457	0.114486	0.197098	0.190715
L Insula	-0.06646	0.089117	0.520831		-0.09271		0.213049	-0.00468	-0.14878	0.087262	0.113467	0.309759	0.097847	0.099927	-0.09584	0.32406	-0.17317	-0.01674		-0.06166	-0.04796	0.394584	-0.10713	-0.00306	-0.50429	0.320024
R Insula	-0.23535	0.032628	0.322355		-0.0555		0.278109	-0.07646	-0.04494	-0.00909	-0.04193	-0.11359	-0.31179	0.013632	0.018079	-0.0376	0.162361	0.27336		0.108255	0.08195	-0.3678	-0.0666	-0.08943	-0.04902	0.382845

## Sheet: Figure 3D_Alcohol
ROI	PF5190457	PF5190458	PF5190459	PF5190460	PF5190461	PF5190462	PF5190463	PF5190464	PF5190465	PF5190466	PF5190467	PF5190468	PF5190469	PF5190470	Placebo	Placebo	Placebo	Placebo	Placebo	Placebo	Placebo	Placebo	Placebo	Placebo	Placebo	Placebo
L Amygdala	0.170338	0.098186	0.242379		0.294659		0.236434	0.303507	0.168546	0.138902	0.300943	-0.21345	0.160814	0.125421	0.198064	0.077603	0.169348	0.090725		0.230558	0.077928	0.010198	0.018456	-0.01555	-0.36349	-0.03725
R Amygdala	0.324397	-0.05832	0.092652		0.346491		0.037647	0.052934	0.004306	0.06788	0.182403	0.171043	0.008343	0.19509	0.139229	0.038617	0.208756	0.206711		0.186782	0.2415	-0.03817	0.165314	0.217089	-0.2447	0.18267
L NAC	0.001452	0.090475	-0.06331		0.01251		0.023396	-0.06315	0.32749	0.214719	0.082187	0.236784	-0.01762	-0.44375	0.205656	-0.04412	0.1134	0.026225		0.151413	-0.07978	0.010979	0.069285	-0.10872	-0.32455	0.505699
R NAC	-0.09891	0.05165	-0.12424		-0.03833		0.187533	0.057069	0.24052	0.212229	0.070288	-0.08794	0.272486	-0.31611	0.116557	-0.21018	0.148663	-0.04677		-0.05112	-0.07536	0.14483	0.080813	0.031505	-0.20294	0.247827
d ACC	0.054627	-0.19823	-0.15243		0.187388		-0.04184	-0.04711	0.030878	0.136844	-0.21858	-0.26112	0.349359	-0.26569	-0.00501	-0.11849	0.144501	0.387684		0.095022	-0.17709	0.114017	0.187368	0.192565	0.048247	1.03058
L VS	-0.18299	-0.14666	-0.12467		-0.03313		0.189632	-0.06963	0.019171	-0.05681	-0.01603	-0.10753	0.011524	-0.09316	0.123695	-0.12077	0.050192	-0.12402		-0.01587	0.00017	0.236044	0.009793	-0.09996	-0.08464	0.122916
R VS	-0.07977	0.190129	-0.28621		0.075568		0.073719	-0.3167	0.063125	-0.1377	-0.02466	0.37562	0.259301	0.005916	0.086528	-0.17516	0.31708	0.145033		-0.02782	-0.33323	0.027011	-0.11176		-0.07037	-0.01404
L Insula	-0.05179	-0.04976	0.545524		-0.20666		0.132975	-0.33106	-0.05913	-0.00311	0.069373	0.073275	0.190944	-0.037	-0.10865	-0.08309	-0.03246	-0.01324		0.016422	-0.20283	0.071174	0.078148	-0.10873	0.02073	0.41721
R Insula	0.021652	-0.21577	-0.05529		-0.15232		0.025664	-0.10506	-0.04143	0.067125	0.075996	-0.06999	-0.17366	-0.02972	0.133826	0.145691	0.04045	-0.01293		0.149662	0.02682	-0.68938	-0.01778	0.040482	-0.22786	0.589472
